# Supplementary material for: Effect of Substituents on the Homopolymerization Activity of Methyl Alkyl Diallyl Ammonium Chloride
Source: Molecules. 2022 Jul 22;27(15):4677. doi: 10.3390/molecules27154677 (PMC9330561; doi:10.3390/molecules27154677)
Supplement: Supplementary file 1 [file molecules-27-04677-s001.zip]

Archive with 1 entries (1 files):
- molecules-1755993-supplementary.pdf
